# Supplementary material for: Effect of Ligament Fibers on Dynamics of Synthetic, Self-Oscillating Vocal Folds in a Biomimetic Larynx Model
Source: Bioengineering (Basel). 2023 Sep 26;10(10):1130. doi: 10.3390/bioengineering10101130 (PMC10604794; doi:10.3390/bioengineering10101130)
Supplement: Supplementary file 1 [file bioengineering-10-01130-s001.zip]

Archive with 1 entries (1 files):
- Tur_MDPI_2023_supfile_submission.pdf
